# Supplementary material for: Phylogeny of the Madagascar-centred tribe Danaideae (Rubiaceae) as a precursor to taxonomic revision: insights into its generic and species limits, affinities and distribution
Source: Ann Bot. 2022 Sep 23;130(6):849–67. doi: 10.1093/aob/mcac121 (PMC9758302; doi:10.1093/aob/mcac121)
Supplement: mcac121_suppl_Supplementary_Table_S1 [file mcac121_suppl_supplementary_table_s1.xlsx]

## Sheet: Sheet1
Supplementary data Table S1. List of Danaideae species accepted in the present study, and provisionally proposed new species (within "citation marks"). Sequence data have not been included for species in grey.
Danais	Payera	Schismatoclada
Danais andribensis Homolle	Payera "ambalabeensis" ined.	Schismatoclada "ambalabeensis" ined.
Danais "andohahelensis" ined.	Payera "ambodivohitrensis" ined.	Schismatoclada "ambodivohitrensis" ined.
Danais "anjozorobeensis" ined.	Payera bakeriana (Homolle) R. Buchner & Puff	Schismatoclada "andohahelensis" ined.
Danais antilahimenae C.M. Taylor	Payera "bemangidyensis" ined.	Schismatoclada "andringitrensis" ined.
Danais aurantiaca Homolle	Payera beondrokensis (Humbert) R. Buchner & Puff	Schismatoclada "anjanaharibeensis" ined.
Danais baronii Homolle	Payera conspicua Baill.	Schismatoclada "antoetrensis" ined
Danais "bemangidyensis" ined.	Payera coriacea (Humbert) R. Buchner & Puff	Schismatoclada "avaratra" ined.
Danais breviflora Baker	Payera decaryi (Homolle) R. Buchner & Puff	Schismatoclada aurantiaca Homolle
Danais brickavillensis J.-F. Leroy ex Puff & R. Buchner	Payera glabrifolia J.-F. ex R. Buchner & Puff	Schismatoclada aurea Homolle
Danais capituliformis Homolle	Payera homolleana (Cavaco) R. Buchner & Puff	Schismatoclada "bemangidyensis" ined.
Danais cernua Baker	Payera madagascariensis (Cavaco) R. Buchner & Puff	Schismatoclada "binara" ined.
Danais comorensis Drake	Payera mandrarensis (Homolle ex Cavaco) R. Buchner & Puff	Schismatoclada bracteata Homolle ex Cavaco
Danais coronata (Pers.) Steud.	Payera marojejyensis R. Buchner & Puff	Schismatoclada citrifolia (Lam. ex Poir.) Homolle
Danais corymbosa Balf. F.	Payera "vangaindronensis" ined.	Schismatoclada concinna Baker
Danais dauphinensis Cavaco	Payera "vondrozoensis" ined.	Schismatoclada coursiana Cavaco
Danais disticha C.M. Taylor		Schismatoclada "didyensis" ined.
Danais distinctinervia Homolle		Schismatoclada farahimpensis Homolle
Danais fragrans (Comm. ex Lam.) Pers.		Schismatoclada "galokoensis" ined.
Danais hispida Baker		Schismatoclada "gracilis" ined.
Danais humblotii Homolle		Schismatoclada humbertiana Homolle
Danais laciniata C.M. Taylor		Schismatoclada "ialatsarensis" ined.
Danais ligustrifolia Baker		Schismatoclada "keraudreniana" ined.
Danais longipedunculata Homolle		Schismatoclada longistipula Cavaco
Danais lyallii Baker		Schismatoclada lutea Homolle
Danais magna Puff & R. Buchner		Schismatoclada "makira" ined.
Danais "manjakatompoensis" ined.		Schismatoclada mandrarensis Homolle
Danais "marojejyensis" ined.		Schismatoclada "manongarivoensis" ined.
Danais masoalana C.M. Taylor		Schismatoclada marojejyensis Humbert
Danais microcarpa Baker		Schismatoclada "megastipula" ined.
Danais "microphylla" ined.		Schismatoclada "papangoensis" ined.
Danais nigra Homolle		Schismatoclada "pseudopurpurea" ined.
Danais pauciflora Baker		Schismatoclada psychotrioides Baker
Danais "pedunculata" ined.		Schismatoclada pubescens Cavaco
Danais pubescens Baker		Schismatoclada purpurea Homolle
Danais rakotovaoi C.M. Taylor		Schismatoclada "ranomafanensis" ined.
Danais randrianaivoi C.M. Taylor		Schismatoclada "ravelonarivoi" ined.
Danais "ranomafanensis" ined.		Schismatoclada rubra Homolle
Danais rhamnifolia Baker		Schismatoclada "rotundifolia" ined.
Danais rubra Puff & R. Buchner		Schismatoclada rupestris Homolle
Danais sulcata Pers.		Schismatoclada spathulata D. Strid & Razafim.
Danais terminalis Boivin ex Drake		Schismatoclada thouarsiana (Baill.) Homolle
Danais tsaratananensis Homolle		Schismatoclada "tsaratananensis" ined.
Danais verticillata Baker		Schismatoclada viburnoides Baker
Danais vestita Baker		Schismatoclada villiflora Homolle ex Cavaco
Danais volubilis Baker		Schismatoclada "violacea" ined.
Danais xanthorrhoea (K. Schum.) Bremek.
