# Supplementary material for: Phylogeny of the Madagascar-centred tribe Danaideae (Rubiaceae) as a precursor to taxonomic revision: insights into its generic and species limits, affinities and distribution
Source: Ann Bot. 2022 Sep 23;130(6):849–67. doi: 10.1093/aob/mcac121 (PMC9758302; doi:10.1093/aob/mcac121)
Supplement: mcac121_suppl_Supplementary_Table_S2 [file mcac121_suppl_supplementary_table_s2.xlsx]

## Sheet: Sheet1
Supplementary data Table S2. List of investigated plant material, voucher information of newly produced sequences, country origins, and GenBank accession numbers. Sequence accession numbers in boldface are new for this study.
Alliance	Tribe	Lab ID	Taxa	Vouchers of newly produced sequences	Country origin	nrITS	matK	ndhF	trnT-F
Psychotrieae alliance	Craterispermeae	bn90	Craterispermum longipedunculatum Verdc.	Luke 9196 (UPS)	Tanzania	KJ804859	ON960373	LN680386	LN680875
Psychotrieae alliance	Gaertnereeae	ci17	Gaertnera phyllosepala Baker	Razafimandimbison et al. 1051 (S)	Madagascar	ON924533	ON960443	ON938006	ON937836
Psychotrieae alliance	Morindeae	cu063	Morinda citrifolia L.	Bremer et al. 5420 (S)	Seychelles	FJ907060	ON960445	AJ236300	FJ906997
Psychotrieae alliance	Palicoureeae	ae31	Palicourea crocea (sw.) Schult.	Cordiero 2736 (SP)	unknown	AF149322	ON960448	AM945280	AM945359
Psychotrieae alliance	Psychotrieae	am69	Psychotria lantzii (Bremek.) Razafim. & B. Bremer	Razafimandimbison 517 (UPS)	Madagascar	KJ804861	LN680347	LN680387	AM117356
Psychotrieae alliance	Schizocoleeae	s71	Schizocolea linderi (Hutch. & Dalziel) Bremek.	Adam 789 (P)	Liberia	AM945197	ON960549	FJ695335	AM945338
Psychotrieae alliance	Schradereae	cx41	Schradera polysperma (Jack) Puff, R. Buchner & Greimler	Puff 961211-1/2 (WU)	Malaysia	MF178666	ON960550	MF178754	MF179009
Spermacoceae alliance	Anthospermeae	cy93	Anthospermum herbaceum L. F.	Bremer 3093 (UPS)	South Africa	EU145355	LN680339	AJ236284	EU145544
Spermacoceae alliance	Argostemmateae	n07	Argostemma hookeri King	Wanntorp s.n. (S)	Indonesia	FJ695432	LN680340	EU145419	EU145545
Spermacoceae alliance	Spermaceceae	ah72	Kohautia caespitosa Schnizl.	Bremer et al. 42566B (UPS)	South Africa	FJ695444	ON960444	FJ695303	EU145573
Spermacoceae alliance	Paederieae	CB98	Paederia foetida L.	Wong & Keong s.n. (KLU)	China	ON924534	ON960447	ON938007	ON937837
Spermacoceae alliance	Theligoneae	bg76	Theligonum cynocrambe L.	Reuterswärd & Forsslund 002 (S)	Greece	FJ695470	ON960551	FJ695340	FJ695427
Spermacoceae alliance	Knoxieae	p58	Otomeria oculata S. Moore	Puff et al. 82/222-2/1 (K)	Ethiopia	AM267019	ON960446	FJ695317	AM266932
Spermacoceae alliance	Danaideae	db69	Danais "andohahelensis" ined.	Razafimandimbison & Krüger 896a (S)	Madagascar		ON960374	ON937938	ON937763
Spermacoceae alliance	Danaideae	dd06	Danais "anjozorobeensis" ined.	Bremer et al. 5348 (S)	Madagascar		ON960375	ON937939	ON937764
Spermacoceae alliance	Danaideae	cr04	Danais aurantiaca Homolle	Kainulainen et al. 78 (S)	Madagascar	ON924480	ON960385	ON937948	ON937774
Spermacoceae alliance	Danaideae	cr57	Danais aurantiaca Homolle	Kainulainen et al. 155 (S)	Madagascar	ON924481	ON960386	ON937949	ON937775
Spermacoceae alliance	Danaideae	cs14	Danais aurantiaca Homolle	Razafimandimbison et al. 1035 (S)	Madagascar	ON924482	ON960387	ON937950	ON937776
Spermacoceae alliance	Danaideae	cs15	Danais aurantiaca Homolle	Razafimandimbison et al. 1036 (S)	Madagascar	ON924483	ON960388	ON937951	ON937777
Spermacoceae alliance	Danaideae	cs16	Danais aurantiaca Homolle	Razafimandimbison et al. 1037 (S)	Madagascar	ON924484	ON960389	ON937952	ON937778
Spermacoceae alliance	Danaideae	cs78	Danais aurantiaca Homolle	Razafimandimbison et al. 1117 (S)	Madagascar	ON924485	ON960390	ON937953	ON937779
Spermacoceae alliance	Danaideae	ct19	Danais aurantiaca Homolle	Razafimandimbison et al. 1178 (S)	Madagascar	ON924486	ON960391	ON937954	ON937780
Spermacoceae alliance	Danaideae	ct35	Danais aurantiaca Homolle	Razafimandimbison et al. 1199 (S)	Madagascar	ON924487	ON960392	ON937955	ON937781
Spermacoceae alliance	Danaideae	dc73	Danais aurantiaca Homolle	Bremer et al. 5174 (S)	Madagascar	ON924488	ON960393	ON937956	ON937782
Spermacoceae alliance	Danaideae	dc35	Danais baronii Homolle	Kårehed et al. 276 (S)	Madagascar	ON924489	ON960394	ON937957	ON937783
Spermacoceae alliance	Danaideae	cu71	Danais "bemangidyensis" ined.	Kainulainen et al. 193 (S)	Madagascar	ON924473	ON960376	ON937940	ON937765
Spermacoceae alliance	Danaideae	cu77	Danais "bemangidyensis" ined.	Kainulainen et al. 199 (S)	Madagascar	ON924516	ON960377	ON937941	ON937766
Spermacoceae alliance	Danaideae	cq100	Danais brikavillensis J.-F. Leroy ex Puff & R. Buchner	Kainulainen et al. 72 (S)	Madagascar	ON924490	ON960395	ON937958	ON937784
Spermacoceae alliance	Danaideae	cr40	Danais brikavillensis J.-F. Leroy ex Puff & R. Buchner	Kainulainen et al. 130 (S)	Madagascar	ON924491			ON937785
Spermacoceae alliance	Danaideae	dc71	Danais capituliformis Homolle	Bremer et al. 5096 (S)	Madagascar	ON924493	OB960396	ON937959	ON937786
Spermacoceae alliance	Danaideae	dc76	Danais capituliformis Homolle	Bremer et al. 5224 (S)	Madagascar		ON960397	ON937960	ON937787
Spermacoceae alliance	Danaideae	ct22	Danais cernua Baker	Razafimandimbison et al. 1183 (S)	Madagascar		ON960398	ON937988	ON937788
Spermacoceae alliance	Danaideae	cu75	Danais cernua Baker	Kainulainen et al. 197 (S)	Madagascar	ON924494	ON960399	ON937961	ON937789
Spermacoceae alliance	Danaideae	cv44	Danais cernua Baker	Razafimandimbison et al. 1259 (S)	Madagascar		ON960400	ON937962	ON937790
Spermacoceae alliance	Danaideae	dc23	Danais cernua Baker	Eriksson et al. T1032 (S)	Madagascar	ON924495	ON960401	ON937963	ON937791
Spermacoceae alliance	Danaideae	dc24	Danais cernua Baker	Eriksson et al. T966 (S)	Madagascar		ON960402	ON937964	ON937792
Spermacoceae alliance	Danaideae	dc38	Danais cernua Baker	Kårehed et al. 291 (UPS)	Madagascar	ON924496	ON960403	ON937965	ON937793
Spermacoceae alliance	Danaideae	dc40	Danais cernua Baker	Eriksson et al. T965 (S)	Madagascar		ON960404	ON937966	ON937794
Spermacoceae alliance	Danaideae	dc41	Danais cernua Baker	Eriksson et al. T902 (S)	Madagascar	ON924497	ON960405	ON937967	ON937795
Spermacoceae alliance	Danaideae	dc42	Danais cernua Baker	Eriksson et al. T922 (S)	Madagascar	ON924498	ON960406	ON937968	ON937796
Spermacoceae alliance	Danaideae	dd07	Danais cernua Baker	Eriksson et al. T960 (S)	Madagascar		ON960407	ON937969	ON937797
Spermacoceae alliance	Danaideae	dd08	Danais cernua Baker	Eriksson et al. T921 (S)	Madagascar		ON960408	ON937970	ON937798
Spermacoceae alliance	Danaideae	dc39	Danais comorensis Drake	Mouly 687 (P)	Comores	ON924499	ON960409	ON937971	ON937799
Spermacoceae alliance	Danaideae	cr10	Danais coronata (Pers.) Steud.	Kainulainen et al. 93 (S)	Madagascar	ON924500	ON960410	ON937972	ON937800
Spermacoceae alliance	Danaideae	cr28	Danais coronata (Pers.) Steud.	Kainulainen et al. 114 (S)	Madagascar	ON924501	ON960411	ON937973	ON937801
Spermacoceae alliance	Danaideae	cv60	Danais fragrans (Com. ex Lam.) C. F. Gaertn.	Razafimandimbison et al. 1225 (S)	Reunion	ON924502	ON960412	ON937974	ON937802
Spermacoceae alliance	Danaideae	db66	Danais fragrans (Com. ex Lam.) C. F. Gaertn.	Krüger et al. 053 (S)	Mauritius	ON924503	ON960413	ON937975	ON937803
Spermacoceae alliance	Danaideae	db67	Danais fragrans (Com. ex Lam.) C. F. Gaertn.	Razafimandimbison et al. 815 (S)	Mauritius	ON924504	ON960414	ON937976	ON937804
Spermacoceae alliance	Danaideae	cp24	Danais hispida Baker	Razakamalala 6497 (S)	Madagascar	ON924505	ON960415	ON937977	ON937805
Spermacoceae alliance	Danaideae	cp39	Danais hispida Baker	Razakamalala 6527 (S)	Madagascar	ON924506	ON960416	ON937978	ON937806
Spermacoceae alliance	Danaideae	db68	Danais hispida Baker	Phillipson 2157 (MO)	Madagascar	ON924507	ON960417	ON937979	ON937807
Spermacoceae alliance	Danaideae	cn67	Danais humblotii Homolle	Razakamalala 6242 (S)	Madagascar			ON937980	ON937808
Spermacoceae alliance	Danaideae	dc70	Danais humblotii Homolle	Bremer et al. 5091 (S)	Madagascar	ON924508	ON960418	ON937981	ON937809
Spermacoceae alliance	Danaideae	dc79	Danais ligustrifolia Baker	Bremer et al. 5242 (S)	Madagascar	ON924509	ON960419	ON937982	ON937810
Spermacoceae alliance	Danaideae	dc81	Danais ligustrifolia Baker	Bremer et al. 5268 (S)	Madagascar	ON924510	ON960420	ON937983	ON937811
Spermacoceae alliance	Danaideae	cs77	Danais longipedunculata Homolle	Razafimandimbison et al. 1116 (S)	Madagascar	ON924511	ON960421		ON937812
Spermacoceae alliance	Danaideae	cs81	Danais longipedunculata Homolle	Razafimandimbison et al. 1120 (S)	Madagascar	ON924512	ON960422	ON937984	ON937813
Spermacoceae alliance	Danaideae	co89	Danais lyallii Baker	Razakamalala 6417 (S)	Madagascar	ON924513	ON960423	ON937985	ON937814
Spermacoceae alliance	Danaideae	cp41	Danais lyallii baker	Razakamalala 6530 (S)	Madagascar	ON924492	ON960424	ON937986	ON937815
Spermacoceae alliance	Danaideae	cp87	Danais lyallii Baker	Razakamalala 6453 (S)	Madagascar	ON924514	ON960425		ON937816
Spermacoceae alliance	Danaideae	cs99	Danais lyallii Baker	Razafimandimbisonet al. 1147 (S)	Madagascar	ON924515	ON960426	ON937987
Spermacoceae alliance	Danaideae	cv45	Danais "manjakatompoensis" ined.	Razafimandimbison et al. 1260 (S)	Madagascar	ON924474	ON960378	ON937942	ON937767
Spermacoceae alliance	Danaideae	dc48	Danais "marojejyensis" ined.	Razafimandimbison & Ravelonarivo 629 (S)	Madagascar	ON924475	ON960379	ON937943	ON937768
Spermacoceae alliance	Danaideae	dc97	Danais "marojejyensis" ined.	Bremer et al. 5315 (S)	Madagascar	ON924476	ON960380	ON937944	ON937769
Spermacoceae alliance	Danaideae	dc54	Danais microcarpa Baker	Razafimandimbison & Ravelonarivo 658 (S)	Madagascar	ON924517	ON960427	ON937989	ON937817
Spermacoceae alliance	Danaideae	dd10	Danais microcarpa Baker	Bremer et al. 5170 (S)	Madagascar	ON924518		ON937990	ON937818
Spermacoceae alliance	Danaideae	dc30	Danais "microphylla" ined.	Kårehed et al. 312 (S)	Madagascar	ON924477	ON960381	ON937945	ON937770
Spermacoceae alliance	Danaideae	dc45	Danais "microphylla" ined.	Eriksson et al. T1029 (S)	Madagascar		ON960382		ON937771
Spermacoceae alliance	Danaideae	db70	Danais nigra Homolle	Rasoanaivo & Tahinarivony NSR 069 (S)	Madagascar		ON960428	ON937991	ON937819
Spermacoceae alliance	Danaideae	dc25	Danais nigra Homolle	Kårehed et al. 254 (UPS)	Madagascar	ON924519	ON960429	ON937992	ON937820
Spermacoceae alliance	Danaideae	dd05	Danais "pedunculata"	Bremer et al. 5342 (S)	Madagascar	ON924478	ON960383	ON937946
Spermacoceae alliance	Danaideae	cp10	Danais pubescens Baker	Razakamalala 6474 (S)	Madagascar		ON960430	ON937993	ON937821
Spermacoceae alliance	Danaideae	cp30	Danais pubescens Baker	Razakamalala 6505 (S)	Madagascar	ON924520	ON960431	ON937994	ON937822
Spermacoceae alliance	Danaideae	ct24	Danais "ranomafanensis" ined.	Razafimandimbison et al. 1187 (S)	Madagascar	ON924479	ON960384	ON937947	ON937773
Spermacoceae alliance	Danaideae	cs41	Danais rhamnifolia Baker	Razafimandimbison et al. 1071 (S)	Madagascar	ON924521	ON960432		ON937823
Spermacoceae alliance	Danaideae	cs50	Danais rhamnifolia Baker	Razafimandimbison et al. 1084 (S)	Madagascar	ON924522	ON960433	ON937995	ON937824
Spermacoceae alliance	Danaideae	cd70	Danais sulcata Pers.	Krüger et al. 038 (S)	Mauritius	ON924523	ON960434	ON937996	ON937825
Spermacoceae alliance	Danaideae	db71	Danais sulcata Pers.	Krüger et al. 037 (S)	Mauritius	ON924524	ON960436	ON937997	ON937826
Spermacoceae alliance	Danaideae	dc60	Danais tsaratananensis Homolle	Razafimandimbison & Ravelonarivo 631 (S)	Madagascar	ON924525	ON960436	ON937998	ON937827
Spermacoceae alliance	Danaideae	dc98	Danais tsaratananensis Homolle	Bremer et al. 5316 (S)	Madagascar	ON924526	ON960437	ON937999	ON937828
Spermacoceae alliance	Danaideae	db72	Danais verticillata Baker	Leeuwenberg et al. 14021 (S)	Madagascar		ON960438	ON938000	ON937829
Spermacoceae alliance	Danaideae	cp36	Danais vestita Baker	Razakamalala 6519 (S)	Madagascar	ON924527	ON960439		ON937830
Spermacoceae alliance	Danaideae	cs79	Danais vestita Baker	Razafimandimbison et al. 1118 (S)	Madagascar	ON924528	ON960440	ON937001	ON937831
Spermacoceae alliance	Danaideae	dc34	Danais vestita Baker	Kårehed et al. 306 (S)	Madagascar	ON924529	ON960441	ON938002	ON937832
Spermacoceae alliance	Danaideae	dd02	Danais volubilis Baker	Bremer et al. 5324A (S)	Madagascar	ON924530	ON960442	ON938003	ON937833
Spermacoceae alliance	Danaideae	db73	Danais xanthorrhoea (K. Schum.) Bremek.	Borhidi et al. 86055 (UPS)	Tanzania	ON924531		ON938004	ON937834
Spermacoceae alliance	Danaideae	dc67	Danais xanthorrhoea (K. Schum.) Bremek.	Luke 9503 (UPS)	Tanzania	ON924532		ON937005	ON937835
Spermacoceae alliance	Danaideae	bd75	Payera bakeriana (Homolle) R. Buchner & Puff	Rasoazanany & Ratolojanahary 64 (S)	Madagascar	ON924540	ON960452	ON938023	ON937843
Spermacoceae alliance	Danaideae	cs75	Payera bakeriana (Homolle) R. Buchner & Puff	Razafimandimbison et al. 1114 (S)	Madagascar	ON924538	ON960453		ON937842
Spermacoceae alliance	Danaideae	db74	Payera bakeriana (Homolle) R. Buchner & Puff	Kotozafy et al. 203 (MO)	Madagascar	ON924539	ON960454	ON938013
Spermacoceae alliance	Danaideae	db91	Payera "bemangidyensis" ined.	Razafimandimbison et al. 1548 (S)	Madagascar	ON924535	ON960449	ON938008	ON937838
Spermacoceae alliance	Danaideae	db92	Payera "bemangidyensis" ined.	Razafimandimbison et al 1572 (S)	Madagascar		ON960450	ON938009	ON937839
Spermacoceae alliance	Danaideae	dc55	Payera beondrokensis (Humbert) R. Buchner & Puff	Razafimandimbison & Ravelonarivo 635 (S)	Madagascar	ON924541	ON960455	ON938013	ON937844
Spermacoceae alliance	Danaideae	dc90	Payera beondrokensis (Humbert) R. Buchner & Puff	Bremer et al. 5300 (S)	Madagascar	ON924542	ON960456	ON938014	ON937845
Spermacoceae alliance	Danaideae	dc58	Payera coriacea (Humbert) R. Buchner & Puff	Razafimandimbison & Ravelonarivo 623 (S)	Madagascar	ON924543	ON960457	ON938015	ON937846
Spermacoceae alliance	Danaideae	dc69	Payera coriacea (Humbert) R. Buchner & Puff	Malcomber 2775 (MO)	Madagascar	ON924544	ON960458	ON938016	ON937847
Spermacoceae alliance	Danaideae	dc99	Payera coriacea (Humbert) R. Buchner & Puff	Bremer et al. 5317 (S)	Madagascar	ON924545	ON960459	ON938017	ON937848
Spermacoceae alliance	Danaideae	db77	Payera decaryi (Homolle) R. Buchner & Puff	Krüger & Razafimandimbison 74 (S)	Madagascar	ON924546	ON960460	ON938018	ON937849
Spermacoceae alliance	Danaideae	cs37	Payera glabrifolia J.-F. ex R. Buchner & Puff	Razafimandimbison et al. 1064 (S)	Madagascar	ON924547	ON960461	ON938019	ON937850
Spermacoceae alliance	Danaideae	db76	Payera homolleana (Cavaco) R. Buchner & Puff	Razafimandimbison et al. 1549 (S)	Madagascar	ON924548	ON960462	ON938020	ON937851
Spermacoceae alliance	Danaideae	db79	Payera homolleana (Cavaco) R. Buchner & Puff	Krüger & Razafimandimbison 88 (S)	Madagascar	ON924549	ON960463	ON938021	ON937852
Spermacoceae alliance	Danaideae	db80	Payera madagascariensis (Cavaco) R. Buchner & Puff	Krüger & Razafimandimbison 95 (S)	Madagascar	ON924550	ON960464	ON938022	ON937853
Spermacoceae alliance	Danaideae	db81	Payera madagascariensis (Cavaco) R. Buchner & Puff	Krüger & Razafimandimbison 96 (S)	Madagascar	ON924551	ON960465	ON938023	ON937854
Spermacoceae alliance	Danaideae	db82	Payera madagascariensis (Cavaco) R. Buchner & Puff	Razafimandimbison et al. 1530 (S)	Madagascar	ON924552	ON960466	ON938024	ON937855
Spermacoceae alliance	Danaideae	dc62	Payera marojejyensis R. Buchner & Puff	Razafimandimbison & Ravelonarivo 627 (S)	Madagascar	ON924553	ON960467	ON938025	ON937856
Spermacoceae alliance	Danaideae	dc92	Payera marojejyensis R. Buchner & Puff	Bremer et al. 5307 (S)	Madagascar	ON924554	ON960468	ON0938026	ON937857
Spermacoceae alliance	Danaideae	db83	Payera "vangaindranoensis" ined.	Razanatsima & Andriamihajarivo 728 (MO)	Madagascar	ON924536	ON960451		ON937840
Spermacoceae alliance	Danaideae	dc15	Payera "vondrozoensis" ined.	De Block et al. 1979 (BR)	Madagascar	ON924537		ON938010	ON937841
Spermacoceae alliance	Danaideae	db89	Schismatoclada "ambalabeensis" ined.	Razanatsima 423 (MO)	Madagascar	ON924555	ON960469	ON938027	ON937858
Spermacoceae alliance	Danaideae	db86	Schismatoclada "andohahelensis" ined.	Krüger & Razafimandimbison 85 (S)	Madagascar		ON960470	ON938028	ON937859
Spermacoceae alliance	Danaideae	db87	Schismatoclada "andohahelensis" ined.	Krüger & Razafimandimbison 82 (S)	Madagascar	ON924556	ON960471	ON938029	ON937860
Spermacoceae alliance	Danaideae	db84	Schismatoclada "andringitrensis" ined.	Lewis et al. 932 (MO)	Madagascar	ON924557	ON960472	ON938030	ON937861
Spermacoceae alliance	Danaideae	dc20	Schismatoclada "anjanaharibeensis" ined.	Razafimandimbison & Ravelonarivo 373 (MO)	Madagascar	ON924558	ON960473	ON938031	ON937862
Spermacoceae alliance	Danaideae	dc84	Schismatoclada "anjanaharibeensis" ined.	Bremer et al. 5289 (S)	Madagascar	0N924559	ON960474	ON938032	ON937863
Spermacoceae alliance	Danaideae	db90	Schismatoclada aurea Homolle	Rouhan 469 (P)	Madagascar	ON924588	ON960501	ON938061	ON937892
Spermacoceae alliance	Danaideae	db96	Schismatoclada aurea Homolle	Krüger & Razafimandimbison 68 (S)	Madagascar	ON924589	ON960502	ON938062	ON937893
Spermacoceae alliance	Danaideae	dc07	Schismatoclada aurea Homolle	Krüger & Razafimandimbison 67 (S)	Madagascar	ON924590		ON938063
Spermacoceae alliance	Danaideae	dd01	Schismatoclada "avaratra" ined.	Bremer et al. 5321 (S)	Madagascar	ON924560	ON960475	ON938033	ON937864
Spermacoceae alliance	Danaideae	cu86	Schismatoclada "bemangidyensis" ined.	Kainulainen et al. 213 (S)	Madagascar		ON960476	ON938034
Spermacoceae alliance	Danaideae	db98	Schismatoclada "bemangidyensis" ined.	Razafimandimbison et al. 1538 (S)	Madagascar	ON924561	ON960477	ON938035	ON937865
Spermacoceae alliance	Danaideae	dc75	Schismatoclada "binara" ined.	Bremer et al. 5184 (S)	Madagascar	ON924562	ON960478	ON938036	ON937866
Spermacoceae alliance	Danaideae	db93	Schismatoclada bracteata Homolle ex Cavaco	Schatz 2594 (MO)	Madagascar	ON924591	ON960503	ON938065	ON937894
Spermacoceae alliance	Danaideae	cu86	Schismatoclada citrifolia (Lam. ex Poir.) Homolle	Kainulainen et al. 227 (S)	Madagascar		ON960504	ON938066	ON937895
Spermacoceae alliance	Danaideae	cu98	Schismatoclada citrifolia (Lam. ex Poir.) Homolle	Kainulainen et al. 229 (S)	Madagascar	ON924592	ON960505		ON937896
Spermacoceae alliance	Danaideae	cp19	Schismatoclada concinna Baker	Razakamalala 6491 (S)	Madagascar	ON924593	ON960506	ON938067	ON937897
Spermacoceae alliance	Danaideae	cp20	Schismatoclada concinna Baker	Razakamalala 6492 (S)	Madagascar	ON924594	ON960507		ON937898
Spermacoceae alliance	Danaideae	cp53	Schismatoclada concinna Baker	Razakamalala 6565 (S)	Madagascar	ON924595	ON960508	ON938068	ON937899
Spermacoceae alliance	Danaideae	cq96	Schismatoclada concinna Baker	Razakamalala 6561 (S)	Madagascar	ON924596	ON960509		ON937900
Spermacoceae alliance	Danaideae	cs53	Schismatoclada concinna Baker	Razafimandimbison et al. 1087 (S)	Madagascar	ON924597	ON960510	ON938069	ON937901
Spermacoceae alliance	Danaideae	cs55	Schismatoclada concinna Baker	Razafimandimbison et al. 1089 (S)	Madagascar	ON924598	ON960511	ON938070	ON937902
Spermacoceae alliance	Danaideae	cs58	Schismatoclada concinna Baker	Razafimandimbison et al. 1093 (S)	Madagascar	ON924599	ON960512	ON938071	ON937903
Spermacoceae alliance	Danaideae	cs62	Schismatoclada concinna Baker	Razafimandimbison et al. 1097 (S)	Madagascar	ON924600	ON960513	ON938072	ON937904
Spermacoceae alliance	Danaideae	dc17	Schismatoclada concinna Baker	Antilahimena et al. 8543 (MO)	Madagascar	ON924601	ON960514	ON938073	ON937905
Spermacoceae alliance	Danaideae	dc31	Schismatoclada concinna Baker	Kårehed et al. 301 (S)	Madagascar	ON924602	ON960515	ON928074	ON937906
Spermacoceae alliance	Danaideae	dc32	Schismatoclada concinna Baker	Kårehed et al. 310 (S)	Madagascar		ON960516	ON938075	ON937907
Spermacoceae alliance	Danaideae	dc33	Schismatoclada concinna Baker	Kårehed te al. 299 (S)	Madagascar		ON960517	ON938076	ON937908
Spermacoceae alliance	Danaideae	co100	Schismatoclada "didyensis" ined.	Razakamalala 6449 (S)	Madagascar		ON960479	ON938037	ON937867
Spermacoceae alliance	Danaideae	cp05	Schismatoclada "didyensis" ined.	Razakamalala 6460 (S)	Madagascar	ON924563	ON960480	ON938038	ON937868
Spermacoceae alliance	Danaideae	cs95	Schismatoclada farahimpensis Homolle	Razafimandimbison et al. 1142 (S)	Madagascar	ON924603	ON960518	ON938077
Spermacoceae alliance	Danaideae	cs98	Schismatoclada farahimpensis Homolle	Razafimandimbison et al. 1146 (S)	Madagascar	ON924604	ON960519	ON938078	ON937909
Spermacoceae alliance	Danaideae	dc26	Schismatoclada farahimpensis Homolle	Kårehed te al. 267 (S)	Madagascar	ON924605	ON960520	ON938079	ON937910
Spermacoceae alliance	Danaideae	dc47	Schismatoclada farahimpensis Homolle	Razafimandimbison & Ravelonarivo 652a (S)	Madagascar	ON924606	ON960521	ON938080	ON937911
Spermacoceae alliance	Danaideae	dc65	Schismatoclada farahimpensis Homolle	Razafimandimbison & Ravelonarivo 584 (S)	Madagascar	ON924607	ON960522	ON938081
Spermacoceae alliance	Danaideae	dc77	Schismatoclada farahimpensis Homolle	Bremer et al. 5227 (S)	Madagascar	ON924608	ON960523	ON938082	ON937912
Spermacoceae alliance	Danaideae	dc78	Schismatoclada farahimpensis Homolle	Bremer et al. 5228 (S)	Madagascar	ON924609	ON960524	ON938083	ON937913
Spermacoceae alliance	Danaideae	cn47	Schismatoclada "galokoensis" ined.	Razakamalala 6212 (S)	Madagascar	ON924564	ON960481	ON938039	ON937869
Spermacoceae alliance	Danaideae	cn86	Schismatoclada "galokoensis" ined.	Razakamalala 6268 (S)	Madagascar	ON924565		ON938040	ON937870
Spermacoceae alliance	Danaideae	dc01	Schismatoclada "gracilis" ined.	Razafimandimbison & Ravelonarivo 610 (S)	Madagascar	ON924566		ON938041	ON937871
Spermacoceae alliance	Danaideae	dc86	Schismatoclada "gracilis" ined.	Bremer et al. 5292 (S)	Madagascar	ON924567	ON960482	ON938042	ON937872
Spermacoceae alliance	Danaideae	ct30	Schismatoclada "ialatsarensis" ined.	Razafimandimbison et al. 1193 (S)	Madagascar	ON924568	ON960483	ON938043	ON937873
Spermacoceae alliance	Danaideae	ct31	Schismatoclada "ialatsarensis" ined.	Razafimandimbison et al. 1194 (S)	Madagascar	ON924569	ON960484	ON938044	ON937874
Spermacoceae alliance	Danaideae	ct34	Schismatoclada "ialatsarensis" ined.	Razafimandimbison et al. 1198 (S)	Madagascar	ON924570	ON960485	ON938045	ON937875
Spermacoceae alliance	Danaideae	cs56	Schismatoclada "keraudreniana" ined.	Razafimandimbison et al. 1090 (S)	Madagascar	ON924571	ON960486	ON938046	ON937876
Spermacoceae alliance	Danaideae	dc21	Schismatoclada "keraudreniana" ined.	Keraudren 1743 (P)	Madagascar	ON924572
Spermacoceae alliance	Danaideae	dc37	Schismatoclada "keraudreniana" ined.	Kårehed et al. 282 (UPS)	Madagascar	ON924573	ON960487	ON938047	ON937877
Spermacoceae alliance	Danaideae	dc53	Schismatoclada longistipula Cavaco	Razafimandimbison & Ravelonarivo 646 (S)	Madagascar	ON924610	ON960525	ON938084	ON937914
Spermacoceae alliance	Danaideae	dc66	Schismatoclada longistipula Cavaco	Razafimandimbison & Ravelonarivo 632 (S)	Madagascar	ON924611	ON960526	ON938085	ON937915
Spermacoceae alliance	Danaideae	dc83	Schismatoclada longistipula Cavaco	Bremer et al. 5285 (S)	Madagascar	ON924612	ON960527	ON938086	ON937916
Spermacoceae alliance	Danaideae	dc85	Schismatoclada longistipula Cavaco	Bremer et al. 5290 (S)	Madagascar	ON924613	ON960528	ON938087	ON937917
Spermacoceae alliance	Danaideae	dc03	Schismatoclada mandrarensis Homolle	Humbert 6365 (P)	Madagascar	ON924614	ON960529	ON938088	ON937918
Spermacoceae alliance	Danaideae	dc52	Schismatoclada marojejyensis Humbert	Razafimandimbison & Ravelonarivo 615 (S)	Madagascar	ON924615	ON960530	ON938089	ON937919
Spermacoceae alliance	Danaideae	dc94	Schismatoclada marojejyensis Humbert	Bremer et al. 5309 (S)	Madagascar	ON924616	ON960531	ON938090	ON937920
Spermacoceae alliance	Danaideae	dc59	Schismatoclada "megastipula" ined.	Razafimandimbison & Ravelonarivo 601 (S)	Madagascar	ON924574	ON960488	ON938048	ON937878
Spermacoceae alliance	Danaideae	dc80	Schismatoclada "megastipula" ined.	Bremer et al. 5257 (S)	Madagascar	ON924575	ON960489	ON938049	ON937879
Spermacoceae alliance	Danaideae	dc04	Schismatoclada "papangoensis" ined.	Humbert 6385 (P)	Madagascar		ON960490		ON937880
Spermacoceae alliance	Danaideae	dc02	Schismatoclada "pseudopurpurea" ined.	Krüger & Razafimandimbison 87 (S)	Madagascar	ON924576	ON960491	ON938050	ON937881
Spermacoceae alliance	Danaideae	dc05	Schismatoclada "pseudopurpurea" ined.	Krüger & Razafimandimbison 86 (S)	Madagascar	ON924577		ON938051	ON937882
Spermacoceae alliance	Danaideae	ab06	Schismatoclada psychotrioides Baker	Bremer et al. 4083-B83 (S)	Madagascar	ON924617	ON960532	ON938092	ON937921
Spermacoceae alliance	Danaideae	cs54	Schismatoclada psychotrioides Baker	Razafimandimbison et al. 1088 (S)	Madagascar	ON924618	ON960533		ON937922
Spermacoceae alliance	Danaideae	cv43	Schismatoclada psychotrioides Baker	Razafimandimbison et al. 1257 (S)	Madagascar	ON924619	ON960534	ON938092	ON937923
Spermacoceae alliance	Danaideae	db100	Schismatoclada psychotrioides Baker	Razafimandimbison et al. 1302 (S)	Madagascar	ON924620	ON960535	ON938093	ON937924
Spermacoceae alliance	Danaideae	db94	Schismatoclada psychotrioides Baker	Razafimandimbison et al. 1312 (S)	Madagascar		ON960536	ON938094	ON937925
Spermacoceae alliance	Danaideae	dc28	Schismatoclada psychotrioides Baker	Eriksson et al. T988 (S)	Madagascar	ON924621	ON960537	ON938095	ON937926
Spermacoceae alliance	Danaideae	dc29	Schismatoclada psychotrioides Baker	Kårehed et al. 305 (S)	Madagascar	ON924622	ON960538	ON938096	ON937927
Spermacoceae alliance	Danaideae	dc36	Schismatoclada psychotrioides Baker	Kårehed et al. 283 (S)	Madagascar	ON924623	ON960539	ON938097	ON937928
Spermacoceae alliance	Danaideae	dc44	Schismatoclada psychotrioides Baker	Eriksson et al. T1006 (S)	Madagascar	ON924624	ON960540	ON938098	ON937929
Spermacoceae alliance	Danaideae	dd03	Schismatoclada psychotrioides Baker	Bremer et al. 5335 (S)	Madagascar	ON924625	ON960541	ON938099	ON937930
Spermacoceae alliance	Danaideae	dc82	Schismatoclada purpurea Homolle	Bremer et al. 5275 (S)	Madagascar	ON924626	ON960542	ON938100	ON937931
Spermacoceae alliance	Danaideae	dc88	Schismatoclada purpurea Homolle	Bremer et al. 5298 (S)	Madagascar	ON924627	ON960543	ON938101	ON937932
Spermacoceae alliance	Danaideae	db95	Schismatoclada "ranomafanensis" ined.	Razafimandimbison et al. 1414 (S)	Madagascar	ON924578	ON960492	ON938052	ON937883
Spermacoceae alliance	Danaideae	dc08	Schismatoclada "ranomafanensis" ined.	Razafimandimbison et al. 1382 (S)	Madagascar	ON924579		ON938053
Spermacoceae alliance	Danaideae	dc61	Schismatoclada "ravelonarivoi" ined.	Razafimandimbison & Ravelonarivo 624 (S)	Madagascar	ON924580	ON960493	ON938054	ON937884
Spermacoceae alliance	Danaideae	dc93	Schismatoclada "ravelonarivoi" ined.	Bremer et al. 5308 (S)	Madagascar	ON924581	ON960494	ON938055	ON937885
Spermacoceae alliance	Danaideae	dc56	Schismatoclada "rotundifolia" ined.	Razafimandimbison & Ravelonarivo 630 (S)	Madagascar	ON924582	ON960495	ON938056	ON937886
Spermacoceae alliance	Danaideae	dc95	Schismatoclada "rotundifolia" ined.	Bremer et al. 5311 (S)	Madagascar	ON924583	ON960496	ON938057	ON937887
Spermacoceae alliance	Danaideae	dc96	Schismatoclada "rotundifolia" ined.	Bremer et al. 5314 (S)	Madagascar	ON924584	ON960497	ON938058	ON937888
Spermacoceae alliance	Danaideae	dc14	Schismatoclada rupestris var. brevicalyx (Humbert) Cavaco	Ravelonarivo 1903 (MO)	Madagascar	ON924628	ON960544	ON938102	ON937933
Spermacoceae alliance	Danaideae	dc63	Schismatoclada rupestris var. brevicalyx (Humbert) Cavaco	Razafimandimbison & Ravelonarivo 617 (S)	Madagascar	ON924629	ON960545	ON938103	ON937934
Spermacoceae alliance	Danaideae	dc100	Schismatoclada spathulata D. Strid & Razafim.	Bremer et al. 5319 (S)	Madagascar	ON924630	ON960546		ON937935
Spermacoceae alliance	Danaideae	dc46	Schismatoclada spathulata D. Strid & Razafim.	Razafimandimbison & Ravelonarivo 619 (S)	Madagascar	ON924631	ON960547	ON938104	ON937936
Spermacoceae alliance	Danaideae	dc91	Schismatoclada spathulata D. Strid & Razafim.	Bremer et al. 5305 (S)	Madagascar	ON924932	ON960548	ON938105	ON937937
Spermacoceae alliance	Danaideae	dc50	Schismatoclada "violacea" ined.	Razafimandimbison & Ravelonarivo 602 (S)	Madagascar	ON924585	ON960498	ON938059	ON937889
Spermacoceae alliance	Danaideae	dc57	Schismatoclada "violacea" ined.	Razafimandimbison & Ravelonarivo 600 (S)	Madagascar	ON924586	ON960499	ON938060	ON937890
Spermacoceae alliance	Danaideae	dc89	Schismatoclada "violacea" ined.	Bremer et al. 5299 (S)	Madagascar	ON924587	ON960500		ON937891
