# Supplementary material for: Phylogeny of the Madagascar-centred tribe Danaideae (Rubiaceae) as a precursor to taxonomic revision: insights into its generic and species limits, affinities and distribution
Source: Ann Bot. 2022 Sep 23;130(6):849–67. doi: 10.1093/aob/mcac121 (PMC9758302; doi:10.1093/aob/mcac121)
Supplement: mcac121_suppl_Supplementary_Table_S3 [file mcac121_suppl_supplementary_table_s3.xlsx]

## Sheet: Table 1
Supplementary data Table S3. Results from the individual relaxed-clock analyses (using clock models ILN, TK02, and WN, respectively, as implemented in MrBayes) and from combining these distributions into one. Node numbers and clade names correspond to those on figures 3-6.
Nodes clades/taxa	Combined distrib.	ILN analyses	TK02 analyses	WN analyses
	BPP	BPP	BPP	BPP
1 Psychotrieae-Spermacoceae alliances	1.00	1.00	1.00	1.00
2	1.00	1.00	1.00	1.00
3	1.00	1.00	1.00	1.00
4	0.82	0.84	0.82	0.80
5	0.52	0.53	--	0.55
6 Danaideae-Knoxieae-Spermacoceae	1.00	1.00	0.99	1.00
7 Danaideae	1.00	1.00	1.00	1.00
8 Danais	1.00	1.00	1.00	1.00
9 core Danais	1.00	1.00	1.00	1.00
10 Danais “coronata” group (Malagasy clade)	0.99	0.99	1.00	0.99
11	0.91	0.94	0.94	0.86
12	1.00	1.00	1.00	1.00
13	1.00	1.00	1.00	1.00
14	1.00	1.00	1.00	1.00
15	0.90	0.90	0.88	0.94
16	0.89	0.88	0.88	0.92
17	0.86	0.85	0.84	0.88
18	0.87	0.86	0.85	0.90
19	0.91	0.90	0.87	0.94
20	0.90	0.88	0.87	0.94
21	0.56	0.57	0.54	0.58
22	0.95	0.95	0.97	0.94
23	1.00	1.00	1.00	1.00
24	0.57	0.57	0.61	0.52
25	1.00	1.00	1.00	1.00
26	1.00	1.00	1.00	0.99
27	0.82	0.76	0.95	0.76
28	0.61	0.56	0.63	0.65
29	1.00	1.00	1.00	1.00
30	1.00	1.00	1.00	1.00
31	1.00	1.00	1.00	1.00
32 Danais “microcarpa” group (Afro-Malagasy-Comorian clade)	0.95	0.95	0.97	0.92
33	0.51	0.53	0.64	--
34	0.53	0.66	--	0.52
35	1.00	1.00	1.00	1.00
36	0.60	0.65	--	0.67
37	0.82	0.81	0.93	0.72
38	0.82	0.84	0.86	0.76
39	0.53	0.59	0.59	--
40	0.85	0.86	0.88	0.80
41	0.88	0.90	0.91	0.84
42	0.65	0.66	0.67	0.61
43	1.00	1.00	1.00	1.00
44	1.00	1.00	1.00	1.00
45	0.92	0.94	0.93	0.90
46	0.90	0.92	0.91	0.87
47	0.66	0.84	--	0.72
48	1.00	1.00	1.00	1.00
49	1.00	1.00	1.00	1.00
50	1.00	1.00	1.00	1.00
51	0.77	0.83	0.77	0.70
52	1.00	1.00	1.00	1.00
53	1.00	1.00	1.00	1.00
54	1.00	1.00	1.00	1.00
55	1.00	1.00	1.00	1.00
56	1.00	1.00	1.00	1.00
57	0.91	0.89	0.94	0.89
58 Danais “fragrans” group (Mascarene clade)	1.00	1.00	1.00	1.00
59	0.97	0.98	0.97	0.98
60	1.00	1.00	1.00	1.00
61	1.00	1.00	1.00	1.00
62 Danais "nigra" group (northwestern clade)	1.00	1.00	1.00	1.00
63 Payera-Schismatoclada	0.72	--	0.86	0.86
64 Payera	1.00	1.00	1.00	1.00
65	1.00	1.00	1.00	1.00
66	1.00	1.00	1.00	1.00
67 Payera centraleastern clade	1.00	1.00	1.00	1.00
68	0.99	0.99	1.00	0.99
69	1.00	1.00	1.00	1.00
70 Payera northeastern clade	1.00	1.00	1.00	1.00
71	1.00	1.00	1.00	1.00
72	1.00	1.00	1.00	1.00
73	0.62	0.62	0.73	0.53
74	1.00	1.00	1.00	1.00
75	0.54	0.62	0.75	0.76
76 Payera southeastern clade	1.00	1.00	1.00	1.00
77	1.00	1.00	1.00	1.00
78	0.94	0.93	0.98	0.91
79 Payera southeastern-tip clade	1.00	1.00	1.00	1.00
80	1.00	1.00	1.00	1.00
81	1.00	1.00	1.00	1.00
82	1.00	1.00	1.00	1.00
83	0.83	0.81	0.87	0.81
84 Schismatoclada	1.00	1.00	1.00	1.00
85	1.00	1.00	1.00	1.00
86	1.00	1.00	1.00	1.00
87 core Schismatoclada	1.00	1.00	1.00	1.00
88 Schismatoclada eastern clade	1.00	1.00	--	1.00
89 Schismatoclada (Area 4, 7-10, 13)	0.73	0.91	--	0.78
90	0.69	0.93	--	0.80
91	1.00	1.00	1.00	1.00
92	0.89	1.00	0.72	0.96
93	0.85	0.95	0.69	0.92
94	0.85	0.93	0.69	0.93
95	0.66	0.65	0.67	0.65
96	0.5	--	0.56	--
97	1.00	1.00	1.00	1.00
98	1.00	1.00	1.00	1.00
99	0.99	0.99	1.00	0.99
100	0.54	0.61	--	0.53
101	0.63	0.57	0.67	0.65
102	0.6	0.62	0.65	0.54
103	0.99	0.99	0.99	1.00
104	0.5	--	0.65	--
105	0.68	0.73	0.60	0.71
106	1.00	1.00	1.00	1.00
107	1.00	1.00	1.00	1.00
108 Schismatoclada (Area 2, 8, 16)	1.00	1.00	1.00	0.99
109	1.00	1.00	1.00	1.00
110		1.00	1.00	1.00
111	1.00	1.00	1.00	1.00
112	1.00	1.00	1.00	1.00
113 Schismatoclada northern clade	1.00	1.00	1.00	1.00
114	1.00	1.00	1.00	1.00
115 Schismatoclada (Area 1, 2)	0.98	0.97	0.98	0.98
116	1.00	1.00	1.00	1.00
117 Schismatoclada (Area 2)	1.00	1.00	1.00	1.00
118	1.00	1.00	1.00	1.00
119	1.00	1.00	1.00	1.00
120	1.00	1.00	1.00	1.00
121	1.00	1.00	1.00	1.00
122	0.96	0.96	0.98	0.95
123	1.00	1.00	1.00	1.00
124	0.86	0.87	0.83	0.87
125	1.00	1.00	1.00	1.00
126	0.99	0.99	0.99	0.99
127	1.00	1.00	1.00	1.00
128	1.00	1.00	1.00	1.00
129	1.00	1.00	1.00	1.00
130	1.00	1.00	1.00	1.00
131	0.78	0.75	0.83	0.77
132	0.93	0.94	0.91	0.94
133	0.98	0.98	0.98	0.97
134	0.57	0.58	0.64	--
135	0.98	0.99	0.98	0.97
136	1.00	1.00	1.00	1.00
137 Schismatoclada (Area 2, 8)	1.00	1.00	1.00	1.00
138	1.00	1.00	1.00	1.00
139	1.00	1.00	1.00	0.99
140	1.00	1.00	1.00	1.00
141 Schismatoclada south-centraleastern	1.00	1.00	1.00	1.00
142	1.00	1.00	1.00	1.00
143	0.61	0.63	0.61	0.60
144	1.00	1.00	1.00	1.00
145	0.82	0.78	0.91	0.78
146 Schismatoclada central clade	1.00	1.00	1.00	1.00
147	1.00	1.00	1.00	1.00
148	0.62	0.77	--	0.64
149 Schismatoclada southeastern-tip clade	1.00	1.00	1.00	1.00
150	1.00	1.00	1.00	1.00
151	0.89	0.86	0.92	0.90
152	1.00	1.00	1.00	1.00
153	0.98	0.98	0.99	0.98
154	1.00	1.00	1.00	1.00
155	1.00	1.00	1.00	1.00
156	0.77	0.84	0.90	0.56
157	0.98	0.93	1.00	1.00
158	0.76	0.73	0.84	0.71
159	1.00	1.00	1.00	1.00
160	1.00	1.00	1.00	1.00
Note: Dashes (--) indicate that the node was absent in the result
